# Supplementary material for: Vibrio cholerae cytolysin induces pro-inflammatory and death signals through novel TLR assembly
Source: PLoS Pathog. 2025 Apr 4;21(4):e1013033. doi: 10.1371/journal.ppat.1013033 (PMC12002540; doi:10.1371/journal.ppat.1013033)
Supplement: S1 Data — (XLSX) [file ppat.1013033.s009.xlsx]

## Sheet: Fig1
Fig. 1E
BMDC
Left panel
VCC monomer	IL-6 (pg/ml)
	Buffer		VCC (10 ng/ml)
	WT	TLR2-/-	WT	TLR2-/-
Set1	150.455	142.727	561.818	694.545
Set2	136.364	121.818	552.727	663.636
Set3	137.727	116.818	543.636	456.364
Mean	141.515	127.121	552.727	604.848
SD	7.77171	13.7445	9.09091	129.517
Right panel
VCC oligomer	IL-6 (ng/ml)
	Liposome		VCC oligomer (1 mg/ml)
	WT	TLR2-/-	WT	TLR2-/-
Set1	5.13422	5.56089	25.9129	21.1484
Set2	4.84978	5.13422	28.6151	22.784
Set3	5.02756	4.352	21.0062	21.8596
Set4	5.66756	8.08533	25.4151	23.3529
Mean	5.16978	5.78311	25.2373	22.2862
SD	0.35198	1.61439	3.1517	0.97675
Fig. 1J
BMDC
Left panel
Tlr1 level (fold change over untreated control)
	TLR1 siRNA	Scramble
Set1	0.61557	1.47427
Set2	0.43982	0.97942
Set3	0.48802	0.90438
Mean	0.51447	1.11936
SD	0.09081	0.30965
Right panel
VCC oligomer	IL-6 (ng/ml)
		VCC oligomer (1 mg/ml)
	Liposome	None	TLR1 siRNA	scramble
Set1	0.012	13.7102	7.60356	18.1013
Set2	0.61426	11.8066	4.89878	10.7284
Set3	0.25815	10.7742	6.03569	10.4172
Mean	0.2948	12.097	6.17934	13.0823
SD	0.3028	1.48942	1.3581	4.34939
Fig. 1K
BMDC
Left panel
VCC monomer	IL-6 (pg/ml)
	Buffer		VCC (10 ng/ml)
	WT	TLR1-/-	WT	TLR1-/-
Set1	885.857	804.429	4443.43	2114.86
Set2	242.824	209.294	6700.71	1921.88
Set3	1092.82	1375.76	3994.82	1719.53
Mean	740.501	796.496	5046.32	1918.76
SD	443.251	583.276	1450.19	197.682
Right panel
VCC oligomer	IL-6 (ng/ml)
	Liposome		VCC oligomer (1 mg/ml)
	WT	TLR1-/-	WT	TLR1-/-
Set1	2.30914	1.93486	18.9966	13.4194
Set2	4.40424	3.48894	28.0433	12.9468
Set3	3.28188	2.66306	29.0786	17.1821
Mean	3.33175	2.69562	25.3728	14.5161
SD	1.04844	0.77755	5.5462	2.32088

## Sheet: Fig2
Fig. 2E: BMDC	VCC monomer
	IL-6 (pg/ml)
	Buffer		VCC (10 ng/ml)
	WT	MyD88-/-	WT	MyD88-/-
Set1	1122.39	742.111	2289.56	934
Set2	1571.28	554.889	2801.78	860.667
Set3	222.273	34.5455	1956.36	189.091
Mean	971.98	443.848	2349.23	661.253
SD	686.965	366.619	425.855	410.545
Fig. 2F: BMDC	VCC oligomer
	IL-6 (ng/ml)
	Liposome		VCC oligomer (1 mg/ml)
	WT	MyD88-/-	WT	MyD88-/-
Set1	1.23956	0.76511	46.848	23.5591
Set2	1.26289	0.74622	33.6569	16.8391
Set3	0.604	0.554	38.8836	18.9013
Mean	1.03548	0.68844	39.7961	19.7665
SD	0.37386	0.11681	6.64274	3.44253

## Sheet: Fig3
Fig. 3E: BMDC	VCC monomer
	IL-6 (pg/ml)
		VCC (10 ng/ml)
	Buffer	None	anti-TLR4	isotype control
Set1	115.333	2531.33	1191.33	3081.33
Set2	26.1667	2714.67	1298	2314.67
Set3	111.391	2864.7	1224.7	3022.96
Mean	84.2971	2703.57	1238.01	2806.32
SD	50.381	166.958	54.5655	426.783
Fig. 3F: BMDC	VCC oligomer
	IL-6 (ng/ml)
		VCC oligomer (1 mg/ml)
	Liposome	None	anti-TLR4	isotype control
Set1	1.91771	61.1566	39.168	63.488
Set2	0.37387	54.6304	8.37973	48.8277
Set3	0.58183	43.8094	12.0877	42.1955
Mean	0.9578	53.1988	19.8785	51.5037
SD	0.83779	8.76175	16.8078	10.8956
Fig. 3G: BMDC	VCC monomer
	IL-6 (pg/ml)
	Buffer		VCC (10 ng/ml)
	WT	C3H/HeJ	WT	C3H/HeJ
Set1	1347.47	942.211	5556.21	1078.32
Set2	422.737	208	3246.74	987.789
Set3	1170.86	239.429	6483.43	1549.14
Mean	980.356	463.213	5095.46	1205.08
SD	490.92	415.122	1666.81	301.383
Fig. 3H: BMDC	VCC oligomer
	IL-6 (ng/ml)
	Liposome		VCC oligomer (1 mg/ml)
	WT	C3H/HeJ	WT	C3H/HeJ
Set1	0.592	0.40914	42.0526	8.15543
Set2	0.3792	0.43787	49.8005	5.9392
Set3	1.408	0.2393	56.0195	32.2282
Mean	0.79307	0.3621	49.2909	15.4409
SD	0.54307	0.10731	6.99739	14.5803

## Sheet: Fig4
	VCC monomer
Fig. 4A: HEK293	NF-kB activity (R.L.U) fold change over pcDNA
	VCC monomer (100 ng/ml)
	pcDNA3.1	TLR1	TLR2	TLR4	TLR6	TLR1/2	TLR2/6	TLR6/4	TLR1/4
Set1	1	4.71382	4.71382	9.1265	5.86239	6.44293	10.5076	7.26151	119.147
Set2	1	1.57426	2.2841	3.25537	3.29926	1.77523	3.29226	1.93717	118.452
Set3	1	26.8806	28.913	3.43268	2.24989	14.0686	43.6075	0.12091	132.258
Mean	1	11.0562	11.9703	5.27151	3.80385	7.42891	19.1358	3.10653	123.286
SD	0	13.7939	14.723	3.33969	1.85836	6.2057	21.498	3.71115	7.77804
	VCC oligomer
Fig. 4B: HEK293	NF-kB activity (R.L.U) fold change over pcDNA
	VCC oligomer (1 mg/ml)
	pcDNA3.1	TLR1	TLR2	TLR4	TLR6	TLR1/2	TLR2/6	TLR6/4	TLR1/4
Set1	1	0.14242	5.05035	4.25826	5.45013	4.27606	33.8588	3.39555	224.182
Set2	1	1.9663	0.75102	1.76419	0.74286	0.12857	27.8931	0.40787	194.971
Set3	1	1.28647	2.60113	1.55619	8.20954	3.08315	31.8332	6.26793	170.696
Mean	1	1.13173	2.80083	2.52621	4.80084	2.49592	31.195	3.35712	196.617
SD	0	0.92173	2.15661	1.5036	3.77545	2.13519	3.03362	2.93022	26.7807
	VCC monomer
Fig. 4C: HEK293	NF-kB activity (R.L.U) fold change over pcDNA
	VCC monomer (100 ng/ml)							LPS
	pcDNA3.1	MD2	CD14	TLR4/MD2	TLR4/CD14	TLR1/4	MD2/TLR4/CD14	MD2/TLR4/CD14
Set1	1	0.98766	1.07376	1.33229	1.33103	125.132	50.9299	156.74
Set2	1	0.54345	0.39801	0.92267	1.95071	97.8098	21.761	169.392
Set3	1	2.02875	31.732	48.3683	16.2887	121.347	26.7689	173.387
Mean	1	1.18662	11.0679	16.8744	6.52346	114.763	33.1533	166.507
SD	0	0.76238	17.8988	27.2752	8.46258	14.8032	15.5973	8.6907
	VCC oligomer
Fig. 4D: HEK293	NF-kB activity (R.L.U) fold change over pcDNA
	VCC oligomer (1 mg/ml)							LPS
	pcDNA3.1	MD2	CD14	TLR4/MD2	TLR4/CD14	TLR1/4	MD2/TLR4/CD14	MD2/TLR4/CD14
Set1	1	1.25266	1.30353	1.58867	1.80566	226.185	14.9061	317.244
Set2	1	3.5759	2.19228	5.93127	4.48149	203.101	0.66347	198.48
Set3	1	4.6129	3.45968	4.884	6.19255	114.524	3.92354	192.742
Mean	1	3.14716	2.3185	4.13465	4.1599	181.27	6.49771	236.155
SD	0	1.72066	1.0836	2.2662	2.21105	58.9445	7.46211	70.2837

## Sheet: Fig5
Fig. 5A: BMDM	VCC monomer
	IL-6 (pg/ml)
	Buffer			VCC (10 ng/ml)
	WT	TLR2-/-	C3H/HeJ	WT	TLR2-/-	C3H/HeJ
Set1	261.625	237.458	178.083	3418	2314.67	899.667
Set2	143.5	147.875	124.125	2708	1724.67	358
Set3	0.53333	-13.1333	-19.4667	2395.73	1189.73	253.067
Mean	135.219	124.067	94.2472	2840.58	1743.02	503.578
SD	130.743	126.981	102.108	523.87	562.691	347.012
Fig. 5B: BMDM	VCC oligomer
	IL-6 (ng/ml)
	Liposome			VCC oligomer (1 mg/ml)
	WT	TLR2-/-	C3H/HeJ	WT	TLR2-/-	C3H/HeJ
Set1	0.15824	0.10941	0.12176	10.6541	8.47059	1.47765
Set2	0.06941	1.37706	0.01588	13.3835	6.11765	1.23294
Set3	0.2232	0.0472	0.1192	17.0928	7.5408	2.2528
Mean	0.15028	0.51122	0.08562	13.7102	7.37635	1.65446
SD	0.0772	0.75048	0.0604	3.23174	1.18506	0.53242
Fig. 5C: BMDM	VCC monomer
	IL-6 (pg/ml)
	Buffer		VCC (10 ng/ml)
	WT	TLR1-/-	WT	TLR1-/-
Set1	324.812	162.312	1241	963.5
Set2	440.533	477.867	1808.4	253.067
Set3	-7.45455	-17	1613.27	865.091
Mean	252.63	207.726	1554.22	693.886
SD	232.553	250.54	288.272	384.919
Fig. 5D: BMDM	VCC oligomer
	IL-6 (ng/ml)
	Liposome		VCC oligomer (1 mg/ml)
	WT	TLR1-/-	WT	TLR1-/-
Set1	1.0585	0.9735	11.274	7.754
Set2	0.01236	0.01964	19.5578	1.94327
Set3	0.01509	-0.00309	19.4996	3.83418
Set4	-0.034	-0.03036	26.2051	0.69236
Mean	0.26299	0.23992	19.1341	3.55595
SD	0.53082	0.48948	6.11264	3.08231

## Sheet: Fig6
Fig. 6A (Intra-peritoneal VCC injection)
VCC monomer	IL-6 (ng/ml)
	WT		TLR1-/-		TLR2-/-		C3H/HeJ		MyD88-/-
	Buffer	VCC	Buffer	VCC	Buffer	VCC	Buffer	VCC	Buffer	VCC
Set1	-0.02176	10.3059	-0.00882	1.92706	-0.03	1.98588	0.02588	0.85647	-0.03412	0.30118
Set2	0.01277	8.94338	0.00969	3.46338	0.012	1.77108	0.00815	1.35569	0.07354	0.20492
Set3	0.076	10.064	-0.07067	3.884	-0.04733	4.104	-0.21733	5.044	-0.13233	0.184
Mean	0.02234	9.77109	-0.02327	3.09148	-0.02178	2.62032	-0.0611	2.41872	-0.03097	0.23003
SD	0.04958	0.72695	0.04208	1.03011	0.03051	1.28939	0.13559	2.28722	0.10297	0.0625
Fig. 6B, Left panel (V. cholerae oral infection)
	IL-6 (pg/ml)
IL-6 production	V. cholerae
	WT	ΔhlyA
Set1	1322.82	296.455
Set2	1313	222.5
Set3	1565.5	375.5
Mean	1400.44	298.152
SD	143.031	76.5141
Fig. 6B, Right panel (V. cholerae oral infection)
	Log10 cfu/gm of stool
	WT
	day1	day2	day3	day4	day5	day6	day7	day8	day9	day10
Set1	18.9117	18.3802	14.301	9.30103	5.77815	5.60206	6.39445	7.03019	4.38021	3.38021
Set2	19.3345	19.0253	14.301	9.60206	5.30103	6	6.38021	7.16909	3.90309	3.62325
Set3	19.8116	17.0792	12.699	8.30103	6.38021	6.60206	5.60206	4.716	4	3.30103
Set4	19.4886	17.29	12.5106	7.90309	7.41497	6.69897	4.60206	3.30103	2.60206	2.30103
Mean	19.3866	17.9437	13.4529	8.7768	6.21859	6.22577	5.7447	5.55408	3.72134	3.15138
SD	0.373836	0.919257	0.982358	0.805315	0.911657	0.518169	0.84696	1.87668	0.774076	0.583242
	ΔhlyA
	day1	day2	day3	day4	day5	day6	day7	day8	day9	day10
Set1	16.6021	14.6021	13.4941	11.2815	5.90309	6.14613	6.4624	5.30103	3.60206	2.90309
Set2	19.4014	18.9445	14.6021	9.30103	5.60206	5.30103	6.43457	6.31806	4.68124	3.5563
Set3	19.6191	18.3181	13.0492	11.0043	8.43136	7.47712	7.47712	5.04139	3.77815	3.53148
Set4	19.5105	17.3214	11.0792	7.30103	7.57978	7.04922	5.07918	3.60206	2.30103	2.30103
Mean	18.7833	17.2965	13.0562	9.72197	6.87907	6.49337	6.36332	5.06564	3.59062	3.07298
SD	1.45686	1.9166	1.47084	1.83618	1.35202	0.969361	0.983948	1.12051	0.981121	0.596823
Fig. 6C (V. cholerae oral infection)
IL-6 (pg/ml)	WT V. cholerae
	WT	MyD88-/-	TLR1-/-	C3H/HeJ
	1175	99.5	-19.5	29
	863.5	8.5	366.7	798.2
	878.1	145.2	184.2	625.7
	1179.6	427.2		214.267
	845.1
	1235.1
	803.1
	933.6
	1616.27
Mean	1058.82	170.1	177.133	416.792
SD	266.333	180.573	193.197	356.143
Fig. 6D (Intra-peritoneal VCC injection)
	Buffer					VCC
	WT	TLR1-/-	TLR2-/-	C3H/HeJ	MyD88-/-	WT	TLR1-/-	TLR2-/-	C3H/HeJ	MyD88-/-
Survivavl Time (hours) post-injection	48	48	48	48	48	6	8.5	7.33	24	6.5
						4.5	24	8.33	15	8
						6.33	24	7.5	6	23
						7	31	7	6.5	48
						7	8	8	7.15	10
						6.3	21.5	6.3	7.3	7.45
						7	36	9	30	30

## Sheet: Fig7
Fig. 7C, right panel (BMDC)	V. cholerae
% Cell death	WT	ΔhlyA
	50	39.2857
	50.8197	41.5094
	62.7119	50
	51.8518	30.7692
	62.5	45.2381
	54.3478	51.7241
	41.8605	29.7872
	46.8085	27.907
	44.8276	24.4898
	27.7778	36.7347
	39.5349	15.942
	48.5714	17.0213
	44.6154	26.087
	83.6364	51.1628
	66.0377	39.1304
	75.4717	52.2727
	68.6274	59.0909
	78.7234	40
	78.9474	51.4286
	69.8113	57.8947
Mean	57.3741	39.3738
SD	15.2708	13.0555
Fig. 7D, right panel (BMDM)	V. cholerae
% Cell death	WT	ΔhlyA
	60.8696	44.6429
	59.2593	32.8358
	82.9787	27.7778
	61.7021	32.2034
	58.3333	35.5556
	83.3333	56.3636
	52.0548	44.1176
	53.8462	37.3134
	58.4615	32.8571
	61.9048	35.4839
	62.6866	22.0588
	38.2353	24.6377
	44.2308	35.4839
	58.1395	37.2093
	61.017	33.3333
	66.0377	31.1111
	37.931	39.0244
	50.8772	38.983
	62.2222	21.2766
		43.9024
Mean	58.6379	35.3086
SD	11.7779	8.28214

## Sheet: Fig8
Fig. 8A (BMDC)	% Cytotoxicity
	Buffer					VCC (10 ng/ml)
	WT	TLR1-/-	TLR2-/-	C3H/HeJ	MyD88-/-	WT	TLR1-/-	TLR2-/-	C3H/HeJ	MyD88-/-
Set1	-4.81928	-9.92542	-8.60585	-12.8514	-13.8267	81.354	48.7665	72.9776	20.4246	28.6288
Set2	9.99613	1.97598	10.5386	-3.2933	12.437	60.7904	19.2174	50.0969	21.3871	19.4111
Set3	2.34957	4.52722	7.16332	-7.44986	-4.92837	73.7536	4.75645	58.6246	14.4986	22.4069
Mean	2.50881	-1.14074	3.03201	-7.86485	-2.10602	71.966	24.2468	60.5664	18.7701	23.4823
SD	7.40898	7.71396	10.219	4.79255	13.3574	10.3977	22.432	11.5633	3.73039	4.70201
Fig. 8B (BMDM)	% Cytotoxicity
	Buffer					VCC (10 ng/ml)
	WT	TLR1-/-	TLR2-/-	C3H/HeJ	MyD88-/-	WT	TLR1-/-	TLR2-/-	C3H/HeJ	MyD88-/-
Set1	-0.09183	-0.87236	7.3921	-3.07622	10.6061	71.0744	60.1469	38.7512	66.2534	52.0202
Set2	4.01519	-0.75963	4.01519	9.54965	15.4097	67.7157	31.3076	26.5328	42.051	28.1606
Set3	2.90381	-0.66546	-8.40895	-2.11736	-1.14943	57.5923	39.2619	63.7629	45.7955	33.4543
Mean	2.27573	-0.76582	0.99945	1.45202	8.28876	65.4608	43.5722	43.0156	51.3667	37.8784
SD	2.12433	0.10359	8.32102	7.02912	8.51928	7.01822	14.8949	18.9778	13.0276	12.5299
Fig. 8C, right panel (BMDC)	V. cholerae infected
% Cell death	WT	TLR1-/-	TLR2-/-	MyD88-/-
	49.2958	10.8696	56.0976	14.2857
	59.6154	18.75	58.5366	13.5135
	55.3571	27.2727	60.5263	10
	45.5696	29.7297	60	30.7692
	48	21.0526	74.4186	29.1667
	42.1053	23.3333	45	12.8205
	57.5	26.6667	47.9167	28.5714
	51.1628	37.1429	47.8261	27.7778
	35.7143	35	43.75	12.5
	33.3333	38.4615	35.7143	20
	44	34.7826	24.1379	48.6487
	38.8889	27.7778	41.0256	60
	47.0588	28.2051	44.2308	61.2903
	51.2195	8	58.1818	44.8276
	40	3.7037	35.4167	48
	43.2836	0	44.898
	63.8889	12	50
	38.8889	34.6154
	61.6438	0
	58.209	0
	59.322
	70.8333
	50
Mean	49.7778	20.8682	48.6869	30.8114
SD	9.77215	13.3126	11.8673	17.7064
Fig. 8D, right panel (BMDM)	V. cholerae infected
% Cell death	WT	TLR1-/-	TLR2-/-	MyD88-/-
	40	47.6191	9.09091	40
	43.3333	50	29.4118	38.7097
	54.054	34.7826	39.1304	57.1429
	69.697	56.5217	25	35.5556
	45.4545	61.5385	27.7778	38.0952
	90.9091	47.8261	72.5	70
	83.3333	66.6667	70.3704	63.2653
	62.963	64.4444	58.6207	60.7143
	60.9756	77.5	63.1579	71.6981
	61.2903	71.4286	71.4286	61.9048
	74.5098	42.8571	22.8571	18.75
	62.2951	68.1818	18.75	23.3333
	70.7317	61.5385	18.9189	30.303
	65.3061	71.1111	28.125	45.4545
	64	56.25	40.9091	25.641
	72	65.7143	44.4444	67.7419
	58.8235	72.7273	64.5161	68.0851
	62.5	59.375	60.5263	60.3774
	92.8571	78.125	48.5714	44.7368
	52.5	72.4138	56.7568	71.4286
Mean	64.3767	61.3311	43.5432	49.6469
SD	14.1597	11.9116	20.2211	17.5555

## Sheet: Fig9
Fig. 9A: Neutrophil
Left panel
IL-6 (pg/ml)	V. cholerae
	WT	ΔhlyA
Set1	189	147
Set2	185	137
Set3	204.556	157.889
Mean	192.852	147.296
SD	10.3311	10.4476
Right panel	V. cholerae
TNFa (pg/ml)	WT	ΔhlyA
Set1	836.714	609.571
Set2	699.571	652.429
Set3	776	646
Set4	713	590
Set5	748	712
Mean	754.657	642
SD	54.779	46.8518
Fig. 9B: Neutrophil	IL-6 (pg/ml)
		VCC monomer (20 ng/ml)
	Buffer	2 h	4 h	8 h	12 h
Set1	33.125	205.625	560.625	651.25	450.625
Set2	113.727	210.091	286.455	291	350.545
Set3	64.5	230.5	464	502	612.5
Set4	94.8333	153.583	275.667	314.417	348.583
Mean	76.5464	199.95	396.687	439.667	440.563
SD	35.3429	32.7527	139.288	169.747	124.133
Fig. 9C: Neutrophil	IL-6 (pg/ml)
	Buffer				VCC monomer (20 ng/ml)
	WT	TLR1-/-	C3H/HeJ	MyD88-/-	WT	TLR1-/-	C3H/HeJ	MyD88-/-
Set1	87.3333	44.8333	87.75	37.75	458.583	191.5	101.5	170.25
Set2	46.5	68.1667	47.3333	164	493.583	241.5	106.917	229
Set3	210.25	12.75	96.5	12.125	370.875	245.875	142.125	287.75
Set4	158.375	84.625	165.25	67.75	429.625	279.625	172.125	297.75
Mean	125.615	52.5938	99.2083	70.4062	438.167	239.625	130.667	246.188
SD	72.9406	31.1783	48.9597	66.4078	51.9261	36.3254	32.9891	59.0142
Fig. 9D: Neutrophil	TNF-a (pg/ml)
	WT V. cholerae
	WT	TLR1-/-	C3H/HeJ	MyD88-/-
Set1	846.125	656.125	591.75	68.625
Set2	758	690.5	698	68
Set3	963.167	991.5	604.833	114
Set4	1045.67	744	528.167	106.5
Mean	903.24	770.531	605.688	89.2812
SD	126.798	151.685	70.062	24.4068

## Sheet: FigS1
Fig. S1A: BMDC
Left panel	VCC monomer
% cytotoxicity		VCC (ng/ml)
	buffer	10	100
Set1	24.812	104.605	102.82
Set2	0.13889	69.4444
Set3	1.481	72.3117	90.2125
Set4	1.48637	57.8035	73.493
Set5	9.76864	89.4601	115.424
Mean	7.53739	78.725	95.4873
SD	10.3854	18.3712	17.9147
Right panel	VCC oligomer
% cytotoxicity		VCC oligomer (mg/ml)
	liposome	1	10
Set1	-0.37594	17.1053	79.4173
Set2	3.05533	44.6738	78.365
Set3	5.0557	12.5964	84.4045
Set4	2.22973	49.1216	93.1757
Set5	19.451	34.902	101.882
Mean	5.88316	31.6798	87.4489
SD	7.83088	16.2791	9.96761
Fig. S1B: BMDC
Left panel	VCC monomer
% viability		VCC (ng/ml)
	buffer	10	100
Set1	85.6436	38.1188	25.2475
Set2	101.813	32.0242	9.96979
Set3	87.0833	40.8333	20
Mean	91.5132	36.9921	18.4058
SD	8.94863	4.51137	7.76263
Right panel	VCC oligomer
% viability		VCC oligomer (mg/ml)
	liposome	1	10
Set1	94.1667	69.1667	4.58333
Set2	97.0297	62.8713	13.8614
Set3	96.5587	78.9474	17.6113
Mean	95.9184	70.3284	12.0187
SD	1.53518	8.10076	6.70663
Fig. S1C: BMDC
Left panel	VCC monomer
	IL-6 (pg/ml)
	Buffer	VCC (10 ng/ml)
Set1	130.348	1204.87
Set2	66.4348	1079.65
Set3	57.7391	1516.17
Mean	84.8406	1266.9
SD	39.6495	224.774
Right panel	VCC oligomer
	IL-6 (ng/ml)
	Liposome	VCC oligomer (1 mg/ml)
Set1	0.59289	28.5013
Set2	1.26289	33.6569
Set3	0.604	31.7724
Mean	0.81993	31.3102
SD	0.38366	2.60867
Fig. S1D: BMDC
Left panel	VCC monomer
	TNFa (pg/ml)
	Buffer	VCC (10 ng/ml)
Set1	251.636	630.273
Set2	229.364	531.182
Set3	223.455	603.909
Mean	234.818	588.455
SD	14.8616	51.3214
Right panel	VCC oligomer
	TNFa (ng/ml)
	Liposome	VCC oligomer (1 mg/ml)
Set1	0.5812	1.9168
Set2	0.4512	1.4128
Set3	0.3332	1.3408
Set4	0.4372	1.1808
Mean	0.4507	1.4628
SD	0.10168	0.31782
Fig. S1E: BMDC
Left panel	VCC monomer
	IL-1b (pg/ml)
	Buffer	VCC (10 ng/ml)
Set1	190.5	800.5
Set2	405.5	810.5
Set3	283	813
Mean	293	808
SD	107.848	6.61438
Right panel	VCC oligomer
	IL-1b (ng/ml)
	Liposome	VCC oligomer (1 mg/ml)
Set1	0.478	1.7055
Set2	0.303	2.7055
Set3	1.128	2.4605
Mean	0.63633	2.2905
SD	0.43469	0.52122

[truncated: 7 more sheets: FigS2, FigS3, FigS4, FigS5, FigS6, FigS7, FigS8]
